# Supplementary material for: Organophosphate Esters in China: Fate, Occurrence, and Human Exposure
Source: Toxics. 2021 Nov 16;9(11):310. doi: 10.3390/toxics9110310 (PMC8620853; doi:10.3390/toxics9110310)
Supplement: Supplementary file 1 [file toxics-09-00310-s001.zip]

Archive with 1 entries (1 files):
- toxics-1451310-supplementary.pdf
